# Supplementary material for: Endogenous topoisomerase II-mediated DNA breaks drive thymic cancer predisposition linked to ATM deficiency
Source: Nat Commun. 2020 Feb 14;11:910. doi: 10.1038/s41467-020-14638-w (PMC7021672; doi:10.1038/s41467-020-14638-w)
Supplement: Supplementary file 4 — Source Data [file 41467_2020_14638_MOESM4_ESM.xlsx]

## Sheet: Figure 1 A
	Tdp2+/+ Atm +/+	Tdp2-/- Atm +/+	Tdp2+/+ Atm -/-	Tdp2-/- Atm -/-
n1	17.95	15.38	23.08	46.15
n2	27.5	35	47.5	77.5
n3	30	32.5	42.5	57.5

## Sheet: Figure 1 B
	Tdp2+/+ Atm+/+					Tdp2-/- Atm+/+					Tdp2+ Atm-/-					Tdp2-/- Atm-/-
0	100	100				100	100	100	100		100	100	100	100		100	100	100	100	100
1	97.2	100.35				96.9	98.14	99.6	98.31		95.91	98.421	101.15	100.461		92.85	95.06	95.3	99.0909	95.4082
2	97.28	99.64				97.59	97.14	100.7	97.05		96.34	99.4737	99.85	100.461		92.48	92.82	93.2	99.5455	87.24
3	101.35	97.85				94.77	94.77	103.2	96.21		97.63	97.8947	101.3	99.0783		90.97	89.23	82.3	98.6364	84.69
4	103.61	98.21				96.5	96.5	95.7	94.53		99.87	100	102.1	101.843		93.63	85.2	77.9	92.7273	80.61
5	100.9	98.57				97.78	97.78	102.4	98.31		98.36	101.053	101.5	101.382		95.63	80.71	76.5	92.2727	84.1
6	102.7	98.42				97.53	97.53	103.2	98.74		97.84	99.4737	101.75	102.765		95.4	79.37	76.5	92.2727	91.3

## Sheet: Figure 2 A
Day	Tdp2+ Atm+/+	Tdp2-/- Atm+/+	Tdp2+ Atm-/-	Tdp2-/- Atm-/-
530	1
720	0
484	1
488	1
523	1
249	1
720	0
246	1
497	1
691	1
720	0
720	0
657	1
452	1
720	0
111	1
692	1
720	0
679	1
720	0
720	0
720		0
637		1
720		0
527		1
225		1
720		0
576		1
513		1
648		1
325		1
720		0
582		1
720		0
180		1
363		1
194		1
570		1
720		0
65		1
720		0
720		0
631		1
119		1
410			1
183			1
428			1
367			1
522			1
435			1
113			1
232			1
307			1
86			1
643			1
378			1
158			1
150			1
91			1
483			1
99			1
409			1
218			1
722			1
139			1
362			1
128			1
83				1
371				1
85				1
396				1
84				1
140				1
113				1
76				1
101				1
145				1
188				1
530				1
137				1
419				1
112				1
362				1
99				1
283				1
429				1
141				1
140				1

## Sheet: Figure 2 B
Day	Tdp2+ Atm-/-	Tdp2-/- Atm-/-
365	0
183	1
365	0
365	0
365	0
365	0
113	1
232	0
307	0
86	0
365	0
365	0
158	1
150	1
91	1
365	0
99	0
365	0
218	1
365	0
139	1
362	1
128	1
83		1
365		0
85		1
365		0
84		1
140		1
113		1
76		1
101		1
145		1
188		1
365		0
137		1
365		0
112		1
362		1
99		1
283		0
365		0
141		1
140		1

## Sheet: Figure 2 D
Tdp2+	Tdp2-/-
410	396
183	84
367	140
113	113
158	76
150	101
91	145
218	188
139	530
362	137
128	112
	362
	99
	141
	140
	83

## Sheet: Figure 2 E
Days	Trp53-/- Tdp2+/+	Trp53-/- Tdp2-/-
162	1
142	1
234	1
111	1
210	1
188	1
126	1
147	1
163	1
221	1
139	1
244	1
152	1
139	1
190	1
59	1
150		1
143		1
128		1
102		1
64		1
133		1
102		1
166		1
166		1
179		1
104		1
143		1
144		1
58		1
188		1
222		1
131		1
182		1
88		1
204		1
100		1
178		1

## Sheet: Figure 2 F
Days	Trp53-/- Tdp2+/+	Trp53-/- Tdp2-/-
162	1
142	1
188	1
147	0
163	0
221	0
139	1
244	1
152	0
139	1
190	1
59	1
150		1
143		1
128		1
102		1
166		1
166		1
179		0
143		1
144		1
188		0
222		0
182		0
88		1
204		0
100		0
178		0

## Sheet: Figure 7 D
		Tdp2+/+ Atm +/+	Tdp2-/- Atm +/+	Tdp2+/+ Atm -/-	Tdp2-/- Atm -/-
	Region1	0.013182	2.05795	8.68274	17.5959
		1.29344	1.33986	0.606294	11.8514
		2.48129	1.48265	5.95867	12.1755
		Tdp2+/+ Atm +/+	Tdp2-/- Atm +/+	Tdp2+/+ Atm -/-	Tdp2-/- Atm -/-
	Region2	0.00724453	0.014511	0.051684	0.570359
		0.003152	0.203423	0.069076	0.658374
		0.215809	0.0128066	0.521915	1.26352

## Sheet: Figure 7 E.
			Tdp2+/+ Atm +/+	Tdp2-/- Atm +/+	Tdp2+/+ Atm -/-	Tdp2-/- Atm -/-
		Region1	1.50404	5.41603	4.70213	9.93024
			0.28998	2.89341	0.723571	3.45124
			0.000897	2.71475	0.789409	28.1151
			Tdp2+/+ Atm +/+	Tdp2-/- Atm +/+	Tdp2+/+ Atm -/-	Tdp2-/- Atm -/-
		Region2	0.49929	0.566092	0.233742	0.259683
			0.236153	0.021913	0.300944	0.305395
			0.039381	0.285417	0.301145	0.0161115

## Sheet: Supp. 1 B
Tdp2 + Atm +/+	Tdp2 -/- Atm +/+	Tdp2+ Atm-/-	Tdp2 -/- Atm -/-
17.3	16.1	9.4	15.2
19.4	18.7	8.8	14.1
17.2	23	13.7	19
18.5	21.6	14.5	16.5
19.5	25.2	15.7	14.8
18.7	23.8	21.2	14.5
19.3	23.4	18.6	16.5
18.6	13.3	14.2	16.1
23	18	12.2	11.7
20.9	17.5	16.4	14.2
16.6	17.7	17	11.5
11.9	16.2	15.7	12.8
13.5	21.8	10.7	19
18.5	18.8	12.4	17.4
18.2	19.8	18.2	12.3
18.4	20.2	12.8	14.5
21.3	20.2	10.6	14.6
	19.9	10.7	16.8
	18.5	9.7	16.4
	17.6	8.6	13.6
	22.3	15.9
	20.7	16
	20.6	16.8
	11.4	14.3
		14
		17.2

[truncated: 4 more sheets: Supp. 1 C, Supp. 1 E, Supp. 2 D, Supp 2 E]
